# Supplementary material for: 80N as the Optimal Assistive Threshold for Wearable Exoskeleton-Mediated Gait Rehabilitation in Parkinson’s Disease: A Prospective Biomarker Validation Study
Source: Healthcare (Basel). 2025 Apr 2;13(7):799. doi: 10.3390/healthcare13070799 (PMC11989103; doi:10.3390/healthcare13070799)
Supplement: Supplementary file 1 [file healthcare-13-00799-s001.zip]

Archive with 1 entries (1 files):
- healthcare-3496877-supplementary.pdf
